# Supplementary material for: Antibacterial Chitosan Nanofiber Thin Films with Bacitracin Zinc Salt
Source: Polymers (Basel). 2021 Mar 30;13(7):1104. doi: 10.3390/polym13071104 (PMC8036362; doi:10.3390/polym13071104)
Supplement: Supplementary file 1 [file polymers-13-01104-s001.zip]

Archive with 4 entries (4 files):
- VideoS1.MOV
- __MACOSX/._VideoS1.MOV
- VideoS2.MOV
- __MACOSX/._VideoS2.MOV
